# Supplementary material for: Microbial Contamination in Next Generation Sequencing: Implications for Sequence-Based Analysis of Clinical Samples
Source: PLoS Pathog. 2014 Nov 20;10(11):e1004437. doi: 10.1371/journal.ppat.1004437 (PMC4239086; doi:10.1371/journal.ppat.1004437)
Supplement: File S2 — Bodymap datasets. (XLS) [file ppat.1004437.s011.xls]

## Sheet: RNA_CoMPASS_Analysis
Outlier	Barcode	Sample
	50bp_PE_mRNA_Seq_FCA_s_1_1_sequence	Thyroid
	50bp_PE_mRNA_Seq_FCA_s_2_1_sequence	Testes
	50bp_PE_mRNA_Seq_FCA_s_3_1_sequence	Ovary
	50bp_PE_mRNA_Seq_FCA_s_4_1_sequence	White Blood Cells
	50bp_PE_mRNA_Seq_FCA_s_5_1_sequence	Skeletal Muscle
	50bp_PE_mRNA_Seq_FCA_s_6_1_sequence	Prostate
	50bp_PE_mRNA_Seq_FCA_s_7_1_sequence	Lymph Node
Yes	50bp_PE_mRNA_Seq_FCA_s_8_2_sequence	Lung
	50bp_PE_mRNA_Seq_FCB_s_1_1_sequence	Adipose
	50bp_PE_mRNA_Seq_FCB_s_2_1_sequence	Adrenal
Yes	50bp_PE_mRNA_Seq_FCB_s_3_1_sequence	Brain
	50bp_PE_mRNA_Seq_FCB_s_4_1_sequence	Breast
	50bp_PE_mRNA_Seq_FCB_s_5_1_sequence	Colon
	50bp_PE_mRNA_Seq_FCB_s_6_1_sequence	Kidney
	50bp_PE_mRNA_Seq_FCB_s_7_1_sequence	Heart
Yes	50bp_PE_mRNA_Seq_FCB_s_8_1_sequence	Liver
